# Supplementary material for: Molecular Regulation of Porcine Skeletal Muscle Development: Insights from Research on CDC23 Expression and Function
Source: Int J Mol Sci. 2024 Mar 25;25(7):3664. doi: 10.3390/ijms25073664 (PMC11011816; doi:10.3390/ijms25073664)
Supplement: Supplementary file 1 [file ijms-25-03664-s001.zip]

Archive with 4 entries (3 files):
- Supplementary Materials/
- Supplementary Materials/Figure S1_Pax7+.tif
- Supplementary Materials/Table S1_primers.xlsx
- Supplementary Materials/Table S2_MS result of MEG3 pull-down.xlsx
