# Supplementary material for: Molecular Regulation of Porcine Skeletal Muscle Development: Insights from Research on CDC23 Expression and Function
Source: Int J Mol Sci. 2024 Mar 25;25(7):3664. doi: 10.3390/ijms25073664 (PMC11011816; doi:10.3390/ijms25073664)
Supplement: Supplementary file 1 [file ijms-25-03664-s001.zip › Supplementary Materials/Table S1_primers.xlsx]

## Sheet: Sheet1
Gene	Primer	Primer sequence(5'-3')
18S rRNA	Forward primer	CCCACGGAATCGAGAAAGAG
	Reverse primer	TTGACGGAAGGGCACCA
MYOD	Forward primer	GGCTGCCCAAGGTGGAAATC
	Reverse primer	TGCGTCTGAGTCACCGCTGTAG
MYOG	Forward primer	ATGAGACATCCCCCTACTTCTACCA
	Reverse primer	GTCCCCAGCCCCTTATCTTCC
MYHC	Forward primer	GTTCAGAGAAAGGCATCCCAAA
	Reverse primer	GAGAGTGACCGACACCACAAGTG
MEG3	Forward primer	GTAGGGCTCCACCCAGACG
	Reverse primer	GACGCAGTAACAACGCAGG
MEF2C	Forward primer	ACAGGTGGTCTGATGGGTG
	Reverse primer	ATGGGGGGAGGAGATTTT
CCNB1	Forward primer	GCTGTTAGCTAGTGGTGGCT
	Reverse primer	GCGCCTGCCATACTGATCTT
Ki67	Forward primer	AGAAAGACAACAGTCCGCCC
	Reverse primer	CCCGACGACTTCTGACTCCT
CDC23	Forward primer	TCCAGCGAGCCTTGAAATTGA
	Reverse primer	AGGCTCTGTAGTCCCGCTTAT
AURKB	Forward primer	CTCGCAATTAGCTCCCGAAAA
	Reverse primer	AGCCGAAACCTGTTACACACT
CDC20	Forward primer	GCCGATACATCCCTTCCCTG
	Reverse primer	GCTGGCACTCCACAAGTACA
CDK1	Forward primer	TGTGATGGGTGGAGTTTGTGT
	Reverse primer	ACTAAGCGAGGCCAGTGATT
BUB1	Forward primer	CAAGTGGTGGAGCTGTCGCA
	Reverse primer	TTGACAGCTGGTAGACTCGGT
PLK1	Forward primer	CATCCTCTACAACGACGGGG
	Reverse primer	CGCCTTCAGCAAGTGTTCG
MEG3	Forward primer	GTAGGGCTCCACCCAGACG
	Reverse primer	GACGCAGTAACAACGCAGG
CDC23 CDS	Forward primer	TAGGGAGACCCAAGCTGGCTAGATGGCTGCGAGCCCCTCTGTAGTCC
	Reverse primer	CCGGTGGATCCGAGCTCGGTACCTATGGTGTGACTGAAGACAGGTTG
