# Supplementary material for: Molecular Regulation of Porcine Skeletal Muscle Development: Insights from Research on CDC23 Expression and Function
Source: Int J Mol Sci. 2024 Mar 25;25(7):3664. doi: 10.3390/ijms25073664 (PMC11011816; doi:10.3390/ijms25073664)
Supplement: Supplementary file 1 [file ijms-25-03664-s001.zip › Supplementary Materials/Table S2_MS result of MEG3 pull-down.xlsx]

## Sheet: Sheet1
Accession	Gene_Symbol	Description
NP_001156363.1	LOC100302368	trypsinogen precursor [Sus scrofa]
XP_003131508.1	KRT10	keratin, type I cytoskeletal 10 isoform X1 [Sus scrofa]
XP_003481635.2	KRT1	keratin, type II cytoskeletal 1 [Sus scrofa]
XP_020922659.1	LOC110255312	keratin, type I cytoskeletal 14 [Sus scrofa]
XP_003126221.1	KRT5	keratin, type II cytoskeletal 5 [Sus scrofa]
XP_003131485.1	KRT19	keratin, type I cytoskeletal 19 [Sus scrofa]
XP_003126216.4	LOC100525745	keratin, type II cytoskeletal 75 [Sus scrofa]
XP_001929315.4	KRT3	keratin, type II cytoskeletal 3 isoform X1 [Sus scrofa]
XP_003124328.1	ACTB	actin, cytoplasmic 1 [Sus scrofa]
NP_001092053.1	KRT2	keratin, type II cytoskeletal 2 epidermal [Sus scrofa]
XP_020939644.1	KHSRP	far upstream element-binding protein 2 isoform X1 [Sus scrofa]
XP_020947351.1	LOC100511079	keratin, type II cytoskeletal 73 isoform X1 [Sus scrofa]
NP_001153087.1	KRT8	keratin, type II cytoskeletal 8 [Sus scrofa]
NP_999488.1	JUP	junction plakoglobin [Sus scrofa]
NP_001072150.1	DIRAS2	GTP-binding protein Di-Ras2 [Sus scrofa]
XP_020947146.1	DDX17	probable ATP-dependent RNA helicase DDX17, partial [Sus scrofa]
XP_005656114.2	LOC100620900	elongation factor 1-alpha, somatic form-like [Sus scrofa]
NP_001005208.1	ALB	albumin precursor [Sus scrofa]
NP_001230874.1	TRAP1	heat shock protein 75 kDa, mitochondrial [Sus scrofa]
XP_020955312.1	DDX24	ATP-dependent RNA helicase DDX24 [Sus scrofa]
XP_005655644.1	MYL6	myosin light polypeptide 6 isoform X1 [Sus scrofa]
NP_999562.1	DLST	dihydrolipoyllysine-residue succinyltransferase [Sus scrofa]
XP_003129836.2	MRE11	double-strand break repair protein MRE11 [Sus scrofa]
NP_001254755.1	CDC23	cell division cycle protein 23 homolog [Sus scrofa]
XP_003123014.4	SPON1	spondin-1 [Sus scrofa]
XP_020938198.1	RNH1	ribonuclease inhibitor isoform X1 [Sus scrofa]
NP_001001535.1	DES	desmin [Sus scrofa]
XP_005668163.1	VIM	vimentin isoform X1 [Sus scrofa]
XP_020936969.1	PTBP1	polypyrimidine tract-binding protein 1 isoform X1 [Sus scrofa]
XP_020919671.1	HNRNPK	heterogeneous nuclear ribonucleoprotein K isoform X1 [Sus scrofa]
XP_003355445.3	KRT84	keratin, type II cuticular Hb4 [Sus scrofa]
XP_003128216.2	DSP	desmoplakin isoform X1 [Sus scrofa]
XP_020946097.1	PUF60	poly(U)-binding-splicing factor PUF60 isoform X3 [Sus scrofa]
XP_020949106.1	U2AF2	splicing factor U2AF 65 kDa subunit isoform X1 [Sus scrofa]
XP_020954766.1	PKM	poly [ADP-ribose] polymerase 6 isoform X2 [Sus scrofa]
NP_001005726.1	ANXA2	annexin A2 [Sus scrofa]
XP_003355824.1	DDX28	probable ATP-dependent RNA helicase DDX28 [Sus scrofa]
NP_001153562.1	KDM2A	lysine-specific demethylase 2A [Sus scrofa]
XP_020934179.1	CFTR	cystic fibrosis transmembrane conductance regulator[Sus scrofa]
XP_020940403.1	MEIKIN	meiosis-specific kinetochore protein [Sus scrofa]
XP_020921391.1	MYCBP2	E3 ubiquitin-protein ligase MYCBP2 isoform X1 [Sus scrofa]
XP_020955696.1	C7H6orf223	uncharacterized protein C6orf223 homolog [Sus scrofa]
NP_001038041.1	NCOR2	nuclear receptor corepressor 2 [Sus scrofa]
XP_001928203.2	TDRD6	tudor domain-containing protein 6 [Sus scrofa]
